# Supplementary material for: Evidence of lower oxygen reserves during labour in the growth restricted human foetus: a retrospective study
Source: BMC Pregnancy Childbirth. 2017 Jul 1;17:209. doi: 10.1186/s12884-017-1392-7 (PMC5494130; doi:10.1186/s12884-017-1392-7)
Supplement: Additional file 1: — “Cases”, “Birthweight <3 centile”, “Birthweight >3 < 10”, “Control group”. the data include all variables analysed in our study in the both cases and control groups. (XLS 236 kb) [file 12884_2017_1392_MOESM1_ESM.xls]

## Sheet: CASES
LABOUR 1=SPONTANEUS 2=INDUCTED	DELIVERY 1=VAGINAL, 2=CAESAREAN SECTION, 3=VACUUM EXTRACTOR, 4=FORCEPS	MINUTES OF LABOUR	CTG 1=NORMAL 2=PATHOLOGICAL 3=SUSPICIOUS	1=VARIABILITY <5 BPM >60' , 2=SINUSOIDAL PATTERN, 3=BASELINE >170, 4=BRADYCARDIA, 5=COMPLICATED VARIABLE DECELERATION 6=DECELERAZIONI TARDIVE RIPETUTE			Minutes from beginning of labour and pathological CTG	Minutes from pathological CTG and delivery	NEONATAL WEIGHT	APGAR AT 5'	LACTATE ARTERIOSUS	LACTATE VEIN		NEONATAL RESUSCITATION 1=YES, 2=NO
													Lactate suggestive for acidosis 0=NO; 1=YES		MALE/FEMALE	SGA 1=DIAGNOSED; 2=UNDIAGNOSED
2	1	280	1						1900	9	3.1	3	0	2	F	1
2	2	58	2	5			23	35	1990	9	5.6	5.2	0	2	F	1
2	2	73	2	5			157	157	1550	9				2	F	1
2	2	68	2	5				75	1960	6	4.4	4.1	0	2	F	1
1	1	153	1						2200	9	2.7	2.6	0	1	F	2
1	1	279	2	5			240	39	2200	9	3.1	2.6	0	2	F	1
1	2	82	2	1	6		0	82	2290	5				2	F	2
1	2	100	2	1	6		0	100	2290	4	1.9	1.2	0	1	F	2
1	3	130	2	5			0	130	2340	9	9.1	8.9	1	2	F	2
1	3	295	2	5			270	24	2340	9				2	F	2
1	1	240	2	1	5		160	25	2390	9	4.4	3.6	0	2	F	2
2	1	300	2	5			250	50	2400	9				2	F	2
1	1	290	2	5			260	30	2400	9	6.4	5.8	1	2	F	2
2	1	200	2	5	6		0	200	2400	9	3.2	2.7	0	2	F	2
1	1	90	1						2420	9	4.5	4.2	0	2	F	2
1	1	225	1						2420	9				2	F	2
1	1	100	2	5			50	50	2420	9				2	F	1
1	1	465	3	5					2430	9				2	F	1
1	1	144	3	5					2005	9				2	F	2
2	1	111	1						2260	9				2	F	2
1	1	400	1						2270	9	2.9	2.6	0	2	F	1
1	1	132	1						2330	9	2.7	2.6	0	2	F	1
1	1	188	1						2430	9				2	F	2
1	1	80	1						2480	9				2	F	2
1	1	60	1						2520	8	4.9	4.7	0	2	F	2
1	1	70	1						2540	9				2	F	2
1	1	71	1						2580	9				2	F	2
1	1	75	1						2590	9	3	3.2	0	2	F	2
1	1	52	2	1			27	25	2220	9				2	M	2
2	1	75	2	5			10	65	2460	9				2	M	2
1	1	116	1						2550	9				2	M	1
1	1	83	1						2400	9	3.2	2.6	0	2	M	2
2	1	150	1						2430	9	3.2	2.8	0	2	M	1
1	1	190	1						2470	9				2	M	2
2	3	162	1						2590	8	6.1	5.6	0	2	M	2
2	2	95	2	5				13	2610	9	3.7	2.9	0	2	M	2
2	3	192	2	5			115	77	2620	9	4.5	4.3	0	2	M	2
1	1	100	1						2630	9	3	3.2	0	2	M	2
2	2	142	2	5			56	86	2630	9	3.4	2.5	0	2	M	2
1	1	148	1						2660	9				2	M	2
1	3	165	2	6			50	115	2665	9	5.7	5.6	0	2	M	2
2	2	89	2	5				71	2670	8	3.3	3.1	0	2	M	2
2	3	282	2	5			205	77	2680	9	6.9	5.6	1	2	M	2
2	1	227	1						2630	9	3.3	2.9	0	2	M	2
1	1	214	1						2720	10				2	M	2
1	2	110	2	5			60	50	2320	9				2	M	2
2	1	85	1						2590	9				2	M	1
1	2	157	2	5			77	80	2660	9				2	M	2
1	2	452	2	5			277	175	2770	9				2	M	2
1	1	180	1						3350	9	5.9	4	0	2	M	2
1	1	92	1						3450	9				2	M	2
1	1	102	1						2650	9				2	M	2
1	1	91	1						2290	9				2	F	2
2	1	141	1						2370	9	3.4	3.1	0	2	F	2
1	1	60	2	5			45	15	2450	9	4.5	4.1	0	2	F	2
2	1	50	1						2460	9	4.3	4.5	0	2	F	1
1	2	79	2	5			20	59	2490	9	2.5	2.2	0	2	F	2
1	1	292	1						2520	9				2	F	2
1	1	188	2	5			170	18	2520	9	3.9	3.3	0	2	F	1
1	1	222	2	4			205	17	2550	8	4.9	4.2	0	2	F	2
2	1	160	1						2620	9	2.8	2.6	0	2	F	2
1	1	121	1						2630	9				2	F	1
1	1	117	1						2630	9				2	F	2
1	1	239	1						2680	9				2	F	2
1	1	100	1						2700	9				2	F	2
1	1	72	1						2720	10				2	F	2
2	1	603	1						2320	8	6.3	6.6	1	2	F	1
1	1	97	2	5			35	62	2590	9	3.8	3.9	0	2	F	2
1	1	352	2	5			275	77	2620	9				2	F	2
2	1	66	1						2620	9	3.4	2.9	0	2	F	2
2	1	72	1						2690	9				2	F	2
2	1	188	1						2700	9	3.7	3.3	0	2	F	2
1	1	288	1						2750	9	4	3.4	0	2	F	2
2	1	220	1						1940	9	3	3.3	0	2	M	1
2	1	154	1						1985	9	3.5	3.3	0	2	M	1
1	1	66	2	5			30	36	2120	9	3	2.1	0	2	M	1
1	1	48	1						1950	9				2	M	1
2	1	266	2	5			241	25	2040	9	5	4.1	0	2	M	1
1	1	257	1						2140	9				2	M	2
2	2	95	2	5	3		2	93	2185	8				2	M	1
1	1	254	2	5			169	85	2250	9				2	M	2
2	1	285	1						2300	9				2	M	2
1	1	178	1						2370	9	3	2.9	0	2	M	2
1	1	317	1						2380	9				2	M	2
2	1	40	2	5	3		5	35	2160	9	3.5	3.2	0	2	M	1
1	1	55	1						2400	9				2	M	2
2	2	105	2	5			30	75	2140	8		4.5	0	2	M	2
1	1	130	2	5			17	113	2180	9	9.9	8.8	1	2	M	2
2	2	60	2	4			25	35	2310	9	2.5	2.1	0	2	M	2
1	2	120	2	4			50	70	2340	9				2	M	1
1	1	70	1						2460	9	5.4	4.4	0	2	M	2
1	1	165	2	5			75	29	2470	9				2	M	2
2	1	223	2	5	3		172	108	2470	9	3.5	3.7	0	2	M	2
1	1	67	1						2490	10	3.8	3.5	0	2	M	2
1	1	158	1						2490	9				2	M	2
1	1	314	2	5			60	134	2590	9	3.2	2.9	0	2	M	2
1	1	120	1						2260	9	4.1	3.9	0	2	F	1
1	1	205	2	5			130	75	2260	9	2.6	2.3	0	2	F	2
2	2	163	2	5	1		65	98	2270	8	4.2	3.5	0	2	F	2
2	3	186	2	5	4		80	106	2280	9	2.8	2.7	0	2	F	2
2	1	121	1						2370	9				2	F	2
2	1	115	1						2460	9				2	F	2
1	1	215	2	5			185	30	2480	9	4.1	3.3	0	2	F	1
1	1	130	1						2480	9				2	F	2
1	1	181	2	4			151	30	2490	9				2	F	2
1	1	175	1						2490	9				2	F	2
1	1	101	2	4			71	30	2550	9	3.3	4.2	0	2	F	2
2	1	224	2	5			160	64	2550	9				2	F	2
1	1	228	1						2550	9				2	F	2
1	2	94	1						2550	10	3.3	3.9	0	2	F	2
1	1	300	1						2570	9	4.5	4.1	0	2	F	2
1	2	213	2	4			160	53	2580	9				2	F	2
1	2	159	2	5			110	49	2590	9	3.2	2.6	0	2	F	2
1	1	273	1						2590	9				2	F	2
	1	340	2	5			290	50	2600	9				2	F	2
1	1	229	2	5			109	120	2600	9	4.1	3.5	0	2	F	2
1	3	183	2	4	5		23	163	2600	9	4.8	4.3	0	2	F	2
1	1	245	1						2610	9	5	5.6		2	F	2
1	1	239	1						2620	9	4.2	3.8	0	2	F	2
2	1	260	2	5			220	40	2640	9	2.8	2.5	0	2	F	2
1	2	155	2	5			35	120	2650	8	5.1	4.7	0	2	F	2
2	1	513	2	5			433	80	2650	9				2	F	2
1	1	256	1						2660	9	2.2	1.9	0	2	F	2
2	1	428	1						2660	9				2	F	2
1	2	396	1						2670	9				2	F	2
1	3	185	3						2670	9	3	2.2	0	2	F	2
2	1	58	1						2680	9				2	F	1
1	3	203	1						2680	9				2	F	2
1	1	130	1						2690	9				2	F	2
1	2	230	2				150	80	2700	9	3.4	3.2	0	2	F	2
1	1	123	1						2700	9				2	F	2
1	1	104	1						2610	9				2	F	2
1	1	174	1						2610	9	4	3.9	0	2	F	2
1	1	105	1						2640	9				2	F	2
1	1	112	1						2640	9				2	F	2
1	1	85	3						2640	9				2	F	2
1	1	206	1						2640	9	3.4	3.1	0	2	F	2
1	2	212	3						2640	9	3.5	3	0	2	F	2
1	1	143	1						2670	9	3.2	2.7	0	2	F	2
1	1	65	1						2670	9	3.4	3.1	0	2	F	2
1	3	129	2				19	110	2670	9	5.9	5		2	F	2
1	1	100	1						2690	9				2	F	2
1	1	58	1						2700	9				2	F	2
1	1	186	1						2700	9				2	F	2
1	1	175	1						2700	10				2	F	2
1	1	248	1						2720	10				2	F	2
1	2	159	2	6			139	20	2740	9	1.8	2	0	2	F	2
2	1	192	1						2750	9				2	F	2
2	1	152	1						2770	10				2	F	2
1	1	138	1						2770	9				2	F	2
1	3	223	1						2780	9	3.2	2.7	0	2	F	2
1	1	54	1						2800	9	1.5	1.3	0	2	F	2
2	1	105	1						2800	9				2	F	2
1	1	130	1						2800	9				2	F	1
1	1	86	1						2810	9				2	F	2
1	1	108	1						2810	9	2.8	2.6	0	2	F	2
1	1	90	1						2590	9				2	F	2
1	1	274	2	5			100	174	2610	9				2	F	2
1	1	210	1						2630	9				2	F	2
2	1	77	1	5			15	62	2650	9				2	F	2
1	1	90	1						2650	9	5.1	4.9		2	F	2
1	1	232	1						2655	9				2	F	2
1	1	102	1						2670	9				2	F	2
1	1	102	2	5			80	22	2690	9	3.6	3.5	0	2	F	2
2	1	286	2	5			210	76	2690	9				2	F	2
1	1	480	2	5	3		330	150	2720	9	5.9	5.8		2	F	2
2	1	410	2	5			385	25	2720	9				2	F	2
1	1	236	2	5			195	41	2730	9	3.1	3	0	2	F	2
1	1	200	2	5			85	115	2730	9	5.8	4		2	F	2
2	1	286	1						2740	9	4.4	2.8	0	2	F	2
2	2	50	2	5			15	35	2750	9	5.5	4.7		2	F	2
1	1	142	1						2750	9				2	F	2
1	1	133	1						2750	9				2	F	2
1	1	243	2	5			200	43	2780	9				2	F	2
1	1	325	1						2780	9	3	2.9	0	2	F	2
1	1	444	2	5			420	24	2790	9	4.3	3.5	0	2	F	2
2	1	104	2	5			75	29	2800	9				2	F	2
1	1	53	1						2800	9	2.5	2.4	0	2	F	2
1	1	103	2	5			80	23	2800	9	4.3	4	0	2	F	1
1	1	635	2	5			555	80	2810	8	10.6	8.2	1	1	F	2
1	1	274	1						2810	9		2	0	2	F	2
1	1	91	1						2730	9				2	F	2
1	1	192	1						2740	9	3	2.9	0	2	F	2
1	1	310	2	5			210	100	2740	9				2	F	1
1	1	140	1						2770	9	2.2	1.5	0	2	F	2
1	1	120	2	5	4		100	20	2790	8	10	8	1	2	F	1
1	1	238	1						2810	9				2	F	2
1	1	90	1						2840	9				2	F	2
1	1	64	1						2860	9				2	F	2
2	2	106	2	5			15	91	2870	9				2	F	2
2	1	105	1						2900	9				2	F	2
1	1	72	1						2910	9				2	F	2
1	1	79	3						2920	9	3.7	3.5	0	2	F	2
1	1	71	2	5			27	44	2930	9				2	F	2
2	3	293	1						2730	9	4.2	3.9	0	2	F	2
2	1	93	2	5			78	15	2750	9				2	F	2
2	2	180	2	5			151	29	2770	8	3.8	3	0	2	F	2
1	1	190	2				140	50	2770	9				2	F	2
2	1	140	2	5			95	45	2800	8	4.5	4	0	2	F	1
2	1	165	1						2810	9	2.3	2.1	0	2	F	2
2	1	140	1						2820	9	4	3	0	2	F	2
2	1	519	2		tachi lieve + saltatorio + ogni tanto variabili complicate		375	144	2850	8	12	11.7	1	1	F	2
2	2	67	2				10	57	2860	9				2	F	2
2	2	188	2	5	4		120	68	2870	9	2.6	2.8	0	2	F	2
2	1	133	1						2850	9				2	F	2
1	1	120	1						2900	9	2.6	2.3	0	2	F	2
2	1	63	1						2930	8				2	F	2
1	1	238	1						2940	9				2	F	2
1	1	108	3		saltatorio				2270	9	3.4	3.7	0	2	M	2
2	1	195	1						2370	9	1.8	1.9	0	2	M	1
1	1	104	1						2400	9				2	M	2
2	1	214	1						2420	9	3.7	3	0	2	M	1
2	1	99	1						2440	9				2	M	2
1	1	91	2	5			50	41	2445	9				2	M	2
1	1	39	1						2280	9				2	M	2
2	1	40	1						2292	9				2	M	2
1	3	96	2	5	4		33	63	2380	8	6.7	6.1	1	2	M	2
1	1	179	1						2420	9				2	M	2
1	1	319	2	5			240	79	2430	9	2.9	3.2	0	2	M	2
1	1	260	2	5			125	135	2450	9				2	M	2
2	1	102	2	5			57	45	2470	9	7.5	6.2	1	2	M	1
2	2	198	2	5			168	30	2470	9	3.3	3.1	0	2	M	1
1	1	85	1						2480	9				2	M	2
2	1	363	1						2510	9	3.1	2.8	0	2	M	2
1	1	46	1						2520	9	2.8	2.5	0	2	M	2
1	1	128	1						2520	9				2	M	2
2	1	105	2	5			0	105	2540	9	3.5	3.1	0	2	M	2
1	1	160	1						2580	9				2	M	2
1	1	165	2	5			110	55	2600	9				2	M	2
1	1	88	1						2600	9				2	M	2
1	1	110	2	5			60	50	2620	9	3.3	3.3	0	2	M	2
2	1	190	1						2620	8	4.8	5.2	0	2	M	2
2	1	180	1						2630	9				2	M	2
1	1	155	1						2630	9				2	M	2
1	1	190	2	6			147	43	2630	9	3.8	3.6	0	2	M	2
1	1	347	2	5			290	57	2640	9	2.3	2.3	0	2	M	2
1	2	250	2	5			50	200	2640	8	4	4	0	1	M	2
1	1	472	1						2650	9				2	M	2
1	1	234	1						2660	9	4	3.9	0	2	M	2
1	1	118	1						2660	9				2	M	2
2	1	35	1						2660	9	5.2	4.6	0	2	M	1
1	1	65	1						2500	9	2.4	1.7	0	2	M	2
1	1	105	1						2500	9	2.9	2.8	0	2	M	2
1	1	34	1						2520	9				2	M	2
1	2	476	1						2610	9				2	M	2
1	1	60	1						2610	9				2	M	2
1	1	5	1						2620	9				2	M	2
1	1	64	1						2620	8				2	M	2
2	1	197	1						2660	9				2	M	2
2	1	37	1						2670	9				2	M	2
1	2	83	2	3			60	23	2600	9	3.2	3.1	0	2	M	2
1	1	90	1						2600	9	3.7	3.6	0	1	M	2
1	1	94	2	3			86	8	2620	9	3.6	3.2	0	1	M	2
1	1	200	1						2620	9	3.9	4.1	0	2	M	1
1	3	370	2	5			340	30	2640	7	4.6	4.4	0	2	M	2
1	1	85	1						2640	9				2	M	2
1	2	431	1						2640	9	2.3	2.1	0	2	M	2
2	1	409	1						2660	9				2	M	2
1	1	176	1						2670	9				2	M	2
2	2	114	2	2			44	70	2670	9	3	2	0	1	M	1
1	2	211	2	5			149	62	2670	9	1.9	1.6	0	1	M	2
1	1	323	1						2680	9	5	4.4	0	2	M	2
1	1	104	1						2680	7	3.9	2.9	0	1	M	2
1	1	73	1						2690	10				2	M	2
1	3	214	2	5			184	30	2700	9	4.3	3.6	0	2	M	2
1	1	272	1						2700	9				2	M	2
1	1	196	1						2710	9	2.4	2.6	0	2	M	2
1	1	222	1						2720	9	4.9	4.6	0	2	M	2
2	2	285	3						2720	9				1	M	2
1	1	67	1						2740	9	2.5	2.3	0	2	M	2
2	1	285	1						2740	8				2	M	2
1	3	135	1						2740	9	5.1	4.7	0	2	M	2
1	1	292	1						2760	9				2	M	2
1	1	510	1						2760	9				2	M	2
2	1	222	1						2770	9	2.1	2.3	0	2	M	1
2	2	88	2	5			45	43	2790	9	1.5	1.8	0	2	M	2
1	1	35	1						2790	9				2	M	2
2	1	216	1						2800	9	3.7	3.3	0	2	M	1
1	1	147	1						2800	9				2	M	2
2	1	162	1						2800	9				2	M	2
1	1	478	1						2800	9				2	M	2
1	1	242	2	5			219	23	2800	9	3.9	3	0	2	M	2
1	1	193	1						2810	9				2	M	2
1	1	120	1						2810	9	4.3	4.2	0	2	M	2
1	1	195	1						2810	9				2	M	2
2	1	260	1						2810	9				2	M	2
1	1	202	1						2820	9	2.6	2.4	0	2	M	2
1	1	80	1						2840	9				2	M	2
2	1	326	2	5			285	41	2840	9	5.7	5.3	0	2	M	2
1	1	133	1						2640	9				2	M	2
1	1	48	1						2720	9				2	M	2
1	1	162	1						2750	8	4.8	3.3	0	2	M	2
1	1	75	1						2750	9	3.5	3.6	0	2	M	2
1	3	145	2	4			120	25	2760	9				2	M	2
1	1	226	2	5			50	176	2820	9	4.2	2.3	0	2	M	2
1	3	328	2	5	3		135	193	2730	9	6.2	4	0	2	M	2
1	1	251	2	4			230	21	2740	9				2	M	2
1	1	393	2	5			370	23	2750	9				2	M	2
2	3	230	2	5	4		30	200	2750	9	4.8	3.9	0	2	M	2
2	1	100	2	6			15	85	2760	9				2	M	2
1	3	134	2	5	4		80	54	2760	9	6	5.8	0	2	M	2
1	1	144	2	5			64	80	2760	9				2	M	2
1	1	356	2	5			310	46	2800	10				2	M	2
1	3	160	2	5	4		70	90	2800	10	5.8	4.2	0	2	M	2
2	1	332	2	5			295	37	2800	9	3.2	2.6	0	2	M	2
1	1	290	2	5			250	40	2800	9				2	M	2
1	1	203	2	3			140	63	2820	9				2	M	2
1	3	277	2	5	4		233	44	2840	9	5	4.6	0	2	M	2
2	1	238	1						2840	9				2	M	2
2	2	66	2	5			0	66	2850	8	3.3	3	0	2	M	2
1	1	266	1						2850	9	2.5	2.4	0	2	M	2
1	1	195	1						2850	9	2.8	2.2	0	2	M	2
1	2	355	1						2860	9	1.2	1.3	0	2	M	2
1	1	460	2	5			405	45	2870	10	3.1	2.3	0	2	M	2
1	2	175	3						2870	9				2	M	2
2	1	301	2	5			170	131	2880	9				2	M	2
1	1	323	2	5			255	68	2890	8				2	M	2
1	1	230	1						2910	9	1.9	1.7	0	2	M	2
1	1	329	2	5			285	44	2920	9	4	3.5	0	2	M	2
1	2	361	2	5			260	101	2920	9				2	M	2
1	1	224	1						2930	9				2	M	2
1	1	254	1						2930	9				2	M	2
1	1	369	2	5			250	119	2930	9	2.5	2.3	0	2	M	2
2	1	225	2	5			175	50	2940	9	5.7	5	0	2	M	2
1	1	213	2	5			150	63	2940	9	2.4	2.2	0	2	M	2
1	1	238	1						2940	9				2	M	2
1	1	124	1						2950	9	3.3	2.7	0	2	M	2
2	1	110	1						2950	9				2	M	2
1	3	280	2	4			265	15	2950	9	3.1	2.7	0	2	M	2
1	3	457	2	5			300	157	2950	9	6.6	6.5	1	2	M	2
2	1	169	1						2960	9	4.5	4.9	0	2	M	2
2	1	40	1						2840	9				2	M	2
1	1	45	1						2900	9	4.7	4.3	0	2	M	2
1	1	70	1						2910	9	3.7	3.4	0	2	M	2
1	1	147	1						2910	9				2	M	2
1	1	158	1						2920	9				2	M	2
1	2	273	2	5	4		120	153	2930	9	5.2	3	0	2	M	2
1	1	75	1						2940	9				2	M	2
1	1	167	1						2950	9				2	M	2
1	1	85	1						2950	10				2	M	2
2	2	95	1						2800	9				2	M	2
2	1	132	2	5			60	72	2840	9				2	M	2
1	1	107	1						2840	9				2	M	2
1	1	298	1						2850	9	4.8	4.4	0	2	M	1
2	1	155	2	5			130	25	2920	9				2	M	2
2	2	423	1						2950	9				2	M	1
2	1	170	2	5			60	110	2950	8				2	M	2
2	1	335	2	5			240	95	2950	9				2	M	2
1	2	124	2	4	5				2960	9				2	M	2
2	2	195	1						2980	9	3.2	1.8	0	2	M	2
2	1	130	2	5			61	69	2980	9	5.5	4	0	2	M	2
1	1	427	3						2980	9	6	6.5	1	2	M	2
1	2	105	2	5			65	40	2980	9	3	2.3	0	2	M	2
1	1	125	1						2990	9				2	M	2
1	1	129	1						2850	9				2	M	2

## Sheet: Birthweight < 3centile
LABOUR 1=SPONTANEUS 2=INDUCTED	DELIVERY 1=VAGINAL, 2=CAESAREAN SECTION, 3=VACUUM EXTRACTOR, 4=FORCEPS	MINUTES OF LABOUR	CTG 1=NORMAL 2=PATHOLOGICAL 3=SUSPICIOUS	1=VARIABILITY <5 BPM >60' , 2=SINUSOIDAL PATTERN, 3=BASELINE >170, 4=BRADYCARDIA, 5=COMPLICATED VARIABLE DECELERATION 6=DECELERAZIONI TARDIVE RIPETUTE			Minutes from beginning of labour and pathological CTG	Minutes from pathological CTG and delivery	NEONATAL WEIGHT	APGAR AT 5'	LACTATE ARTERIOSUS	LACTATE VEIN		NEONATAL RESUSCITATION 1=YES, 2=NO
													Lactate suggestive for acidosis 0=NO; 1=YES		MALE/FEMALE	SGA 1=DIAGNOSED; 2=UNDIAGNOSED
2	1	280	1						1900	9	3.1	3	0	2	F	1
2	2	58	2	5			23	35	1990	9	5.6	5.2	0	2	F	1
2	2	73	2	5			157	157	1550	9				2	F	1
2	2	68	2	5				75	1960	6	4.4	4.1	0	2	F	1
1	1	153	1						2200	9	2.7	2.6	0	1	F	2
1	1	279	2	5			240	39	2200	9	3.1	2.6	0	2	F	1
1	2	82	2	1	6		0	82	2290	5				2	F	2
1	2	100	2	1	6		0	100	2290	4	1.9	1.2	0	1	F	2
1	3	130	2	5			0	130	2340	9	9.1	8.9	1	2	F	2
1	3	295	2	5			270	24	2340	9				2	F	2
1	1	240	2	1	5		160	25	2390	9	4.4	3.6	0	2	F	2
2	1	300	2	5			250	50	2400	9				2	F	2
1	1	290	2	5			260	30	2400	9	6.4	5.8	1	2	F	2
2	1	200	2	5	6		0	200	2400	9	3.2	2.7	0	2	F	2
1	1	90	1						2420	9	4.5	4.2	0	2	F	2
1	1	225	1						2420	9				2	F	2
1	1	100	2	5			50	50	2420	9				2	F	1
1	1	465	3	5					2430	9				2	F	1
1	1	144	3	5					2005	9				2	F	2
2	1	111	1						2260	9				2	F	2
1	1	400	1						2270	9	2.9	2.6	0	2	F	1
1	1	132	1						2330	9	2.7	2.6	0	2	F	1
1	1	188	1						2430	9				2	F	2
1	1	80	1						2480	9				2	F	2
1	1	60	1						2520	8	4.9	4.7	0	2	F	2
1	1	70	1						2540	9				2	F	2
1	1	71	1						2580	9				2	F	2
1	1	75	1						2590	9	3	3.2	0	2	F	2
1	1	52	2	1			27	25	2220	9				2	M	2
2	1	75	2	5			10	65	2460	9				2	M	2
1	1	116	1						2550	9				2	M	1
1	1	83	1						2400	9	3.2	2.6	0	2	M	2
2	1	150	1						2430	9	3.2	2.8	0	2	M	1
1	1	190	1						2470	9				2	M	2
2	3	162	1						2590	8	6.1	5.6	0	2	M	2
2	2	95	2	5				13	2610	9	3.7	2.9	0	2	M	2
2	3	192	2	5			115	77	2620	9	4.5	4.3	0	2	M	2
1	1	100	1						2630	9	3	3.2	0	2	M	2
2	2	142	2	5			56	86	2630	9	3.4	2.5	0	2	M	2
1	1	148	1						2660	9				2	M	2
1	3	165	2	6			50	115	2665	9	5.7	5.6	0	2	M	2
2	2	89	2	5				71	2670	8	3.3	3.1	0	2	M	2
2	3	282	2	5			205	77	2680	9	6.9	5.6	1	2	M	2
2	1	227	1						2630	9	3.3	2.9	0	2	M	2
1	1	214	1						2720	10				2	M	2
1	2	110	2	5			60	50	2320	9				2	M	2
2	1	85	1						2590	9				2	M	1
1	2	157	2	5			77	80	2660	9				2	M	2
1	2	452	2	5			277	175	2770	9				2	M	2
1	1	180	1						3350	9	5.9	4	0	2	M	2
1	1	92	1						3450	9				2	M	2
1	1	102	1						2650	9				2	M	2
1	1	91	1						2290	9				2	F	2
2	1	141	1						2370	9	3.4	3.1	0	2	F	2
1	1	60	2	5			45	15	2450	9	4.5	4.1	0	2	F	2
2	1	50	1						2460	9	4.3	4.5	0	2	F	1
1	2	79	2	5			20	59	2490	9	2.5	2.2	0	2	F	2
1	1	292	1						2520	9				2	F	2
1	1	188	2	5			170	18	2520	9	3.9	3.3	0	2	F	1
1	1	222	2	4			205	17	2550	8	4.9	4.2	0	2	F	2
2	1	160	1						2620	9	2.8	2.6	0	2	F	2
1	1	121	1						2630	9				2	F	1
1	1	117	1						2630	9				2	F	2
1	1	239	1						2680	9				2	F	2
1	1	100	1						2700	9				2	F	2
1	1	72	1						2720	10				2	F	2
2	1	603	1						2320	8	6.3	6.6	1	2	F	1
1	1	97	2	5			35	62	2590	9	3.8	3.9	0	2	F	2
1	1	352	2	5			275	77	2620	9				2	F	2
2	1	66	1						2620	9	3.4	2.9	0	2	F	2
2	1	72	1						2690	9				2	F	2
2	1	188	1						2700	9	3.7	3.3	0	2	F	2
1	1	288	1						2750	9	4	3.4	0	2	F	2
2	1	220	1						1940	9	3	3.3	0	2	M	1
2	1	154	1						1985	9	3.5	3.3	0	2	M	1
1	1	66	2	5			30	36	2120	9	3	2.1	0	2	M	1
1	1	48	1						1950	9				2	M	1
2	1	266	2	5			241	25	2040	9	5	4.1	0	2	M	1
1	1	257	1						2140	9				2	M	2
2	2	95	2	5	3		2	93	2185	8				2	M	1
1	1	254	2	5			169	85	2250	9				2	M	2
2	1	285	1						2300	9				2	M	2
1	1	178	1						2370	9	3	2.9	0	2	M	2
1	1	317	1						2380	9				2	M	2
2	1	40	2	5	3		5	35	2160	9	3.5	3.2	0	2	M	1
1	1	55	1						2400	9				2	M	2
2	2	105	2	5			30	75	2140	8		4.5	0	2	M	2
1	1	130	2	5			17	113	2180	9	9.9	8.8	1	2	M	2
2	2	60	2	4			25	35	2310	9	2.5	2.1	0	2	M	2
1	2	120	2	4			50	70	2340	9				2	M	1
1	1	70	1						2460	9	5.4	4.4	0	2	M	2
1	1	165	2	5			75	29	2470	9				2	M	2
2	1	223	2	5	3		172	108	2470	9	3.5	3.7	0	2	M	2
1	1	67	1						2490	10	3.8	3.5	0	2	M	2
1	1	158	1						2490	9				2	M	2
1	1	314	2	5			60	134	2590	9	3.2	2.9	0	2	M	2

## Sheet: Birthweight >3<10
LABOUR 1=SPONTANEUS 2=INDUCTED	DELIVERY 1=VAGINAL, 2=CAESAREAN SECTION, 3=VACUUM EXTRACTOR, 4=FORCEPS	MINUTES OF LABOUR	CTG 1=NORMAL 2=PATHOLOGICAL 3=SUSPICIOUS	1=VARIABILITY <5 BPM >60' , 2=SINUSOIDAL PATTERN, 3=BASELINE >170, 4=BRADYCARDIA, 5=COMPLICATED VARIABLE DECELERATION 6=DECELERAZIONI TARDIVE RIPETUTE			Minutes from beginning of labour and pathological CTG	Minutes from pathological CTG and delivery	NEONATAL WEIGHT	APGAR AT 5'	LACTATE ARTERIOSUS	LACTATE VEIN		NEONATAL RESUSCITATION 1=YES, 2=NO
													Lactate suggestive for acidosis 0=NO; 1=YES		MALE/FEMALE	SGA 1=DIAGNOSED; 2=UNDIAGNOSED
1	1	120	1						2260	9	4.1	3.9	0	2	F	1
1	1	205	2	5			130	75	2260	9	2.6	2.3	0	2	F	2
2	2	163	2	5	1		65	98	2270	8	4.2	3.5	0	2	F	2
2	3	186	2	5	4		80	106	2280	9	2.8	2.7	0	2	F	2
2	1	121	1						2370	9				2	F	2
2	1	115	1						2460	9				2	F	2
1	1	215	2	5			185	30	2480	9	4.1	3.3	0	2	F	1
1	1	130	1						2480	9				2	F	2
1	1	181	2	4			151	30	2490	9				2	F	2
1	1	175	1						2490	9				2	F	2
1	1	101	2	4			71	30	2550	9	3.3	4.2	0	2	F	2
2	1	224	2	5			160	64	2550	9				2	F	2
1	1	228	1						2550	9				2	F	2
1	2	94	1						2550	10	3.3	3.9	0	2	F	2
1	1	300	1						2570	9	4.5	4.1	0	2	F	2
1	2	213	2	4			160	53	2580	9				2	F	2
1	2	159	2	5			110	49	2590	9	3.2	2.6	0	2	F	2
1	1	273	1						2590	9				2	F	2
	1	340	2	5			290	50	2600	9				2	F	2
1	1	229	2	5			109	120	2600	9	4.1	3.5	0	2	F	2
1	3	183	2	4	5		23	163	2600	9	4.8	4.3	0	2	F	2
1	1	245	1						2610	9	5	5.6		2	F	2
1	1	239	1						2620	9	4.2	3.8	0	2	F	2
2	1	260	2	5			220	40	2640	9	2.8	2.5	0	2	F	2
1	2	155	2	5			35	120	2650	8	5.1	4.7	0	2	F	2
2	1	513	2	5			433	80	2650	9				2	F	2
1	1	256	1						2660	9	2.2	1.9	0	2	F	2
2	1	428	1						2660	9				2	F	2
1	2	396	1						2670	9				2	F	2
1	3	185	3						2670	9	3	2.2	0	2	F	2
2	1	58	1						2680	9				2	F	1
1	3	203	1						2680	9				2	F	2
1	1	130	1						2690	9				2	F	2
1	2	230	2				150	80	2700	9	3.4	3.2	0	2	F	2
1	1	123	1						2700	9				2	F	2
1	1	104	1						2610	9				2	F	2
1	1	174	1						2610	9	4	3.9	0	2	F	2
1	1	105	1						2640	9				2	F	2
1	1	112	1						2640	9				2	F	2
1	1	85	3						2640	9				2	F	2
1	1	206	1						2640	9	3.4	3.1	0	2	F	2
1	2	212	3						2640	9	3.5	3	0	2	F	2
1	1	143	1						2670	9	3.2	2.7	0	2	F	2
1	1	65	1						2670	9	3.4	3.1	0	2	F	2
1	3	129	2				19	110	2670	9	5.9	5		2	F	2
1	1	100	1						2690	9				2	F	2
1	1	58	1						2700	9				2	F	2
1	1	186	1						2700	9				2	F	2
1	1	175	1						2700	10				2	F	2
1	1	248	1						2720	10				2	F	2
1	2	159	2	6			139	20	2740	9	1.8	2	0	2	F	2
2	1	192	1						2750	9				2	F	2
2	1	152	1						2770	10				2	F	2
1	1	138	1						2770	9				2	F	2
1	3	223	1						2780	9	3.2	2.7	0	2	F	2
1	1	54	1						2800	9	1.5	1.3	0	2	F	2
2	1	105	1						2800	9				2	F	2
1	1	130	1						2800	9				2	F	1
1	1	86	1						2810	9				2	F	2
1	1	108	1						2810	9	2.8	2.6	0	2	F	2
1	1	90	1						2590	9				2	F	2
1	1	274	2	5			100	174	2610	9				2	F	2
1	1	210	1						2630	9				2	F	2
2	1	77	1	5			15	62	2650	9				2	F	2
1	1	90	1						2650	9	5.1	4.9		2	F	2
1	1	232	1						2655	9				2	F	2
1	1	102	1						2670	9				2	F	2
1	1	102	2	5			80	22	2690	9	3.6	3.5	0	2	F	2
2	1	286	2	5			210	76	2690	9				2	F	2
1	1	480	2	5	3		330	150	2720	9	5.9	5.8		2	F	2
2	1	410	2	5			385	25	2720	9				2	F	2
1	1	236	2	5			195	41	2730	9	3.1	3	0	2	F	2
1	1	200	2	5			85	115	2730	9	5.8	4		2	F	2
2	1	286	1						2740	9	4.4	2.8	0	2	F	2
2	2	50	2	5			15	35	2750	9	5.5	4.7		2	F	2
1	1	142	1						2750	9				2	F	2
1	1	133	1						2750	9				2	F	2
1	1	243	2	5			200	43	2780	9				2	F	2
1	1	325	1						2780	9	3	2.9	0	2	F	2
1	1	444	2	5			420	24	2790	9	4.3	3.5	0	2	F	2
2	1	104	2	5			75	29	2800	9				2	F	2
1	1	53	1						2800	9	2.5	2.4	0	2	F	2
1	1	103	2	5			80	23	2800	9	4.3	4	0	2	F	1
1	1	635	2	5			555	80	2810	8	10.6	8.2	1	1	F	2
1	1	274	1						2810	9		2	0	2	F	2
1	1	91	1						2730	9				2	F	2
1	1	192	1						2740	9	3	2.9	0	2	F	2
1	1	310	2	5			210	100	2740	9				2	F	1
1	1	140	1						2770	9	2.2	1.5	0	2	F	2
1	1	120	2	5	4		100	20	2790	8	10	8	1	2	F	1
1	1	238	1						2810	9				2	F	2
1	1	90	1						2840	9				2	F	2
1	1	64	1						2860	9				2	F	2
2	2	106	2	5			15	91	2870	9				2	F	2
2	1	105	1						2900	9				2	F	2
1	1	72	1						2910	9				2	F	2
1	1	79	3						2920	9	3.7	3.5	0	2	F	2
1	1	71	2	5			27	44	2930	9				2	F	2
2	3	293	1						2730	9	4.2	3.9	0	2	F	2
2	1	93	2	5			78	15	2750	9				2	F	2
2	2	180	2	5			151	29	2770	8	3.8	3	0	2	F	2
1	1	190	2				140	50	2770	9				2	F	2
2	1	140	2	5			95	45	2800	8	4.5	4	0	2	F	1
2	1	165	1						2810	9	2.3	2.1	0	2	F	2
2	1	140	1						2820	9	4	3	0	2	F	2
2	1	519	2		tachi lieve + saltatorio + ogni tanto variabili complicate		375	144	2850	8	12	11.7	1	1	F	2
2	2	67	2				10	57	2860	9				2	F	2
2	2	188	2	5	4		120	68	2870	9	2.6	2.8	0	2	F	2
2	1	133	1						2850	9				2	F	2
1	1	120	1						2900	9	2.6	2.3	0	2	F	2
2	1	63	1						2930	8				2	F	2
1	1	238	1						2940	9				2	F	2
1	1	108	3		saltatorio				2270	9	3.4	3.7	0	2	M	2
2	1	195	1						2370	9	1.8	1.9	0	2	M	1
1	1	104	1						2400	9				2	M	2
2	1	214	1						2420	9	3.7	3	0	2	M	1
2	1	99	1						2440	9				2	M	2
1	1	91	2	5			50	41	2445	9				2	M	2
1	1	39	1						2280	9				2	M	2
2	1	40	1						2292	9				2	M	2
1	3	96	2	5	4		33	63	2380	8	6.7	6.1	1	2	M	2
1	1	179	1						2420	9				2	M	2
1	1	319	2	5			240	79	2430	9	2.9	3.2	0	2	M	2
1	1	260	2	5			125	135	2450	9				2	M	2
2	1	102	2	5			57	45	2470	9	7.5	6.2	1	2	M	1
2	2	198	2	5			168	30	2470	9	3.3	3.1	0	2	M	1
1	1	85	1						2480	9				2	M	2
2	1	363	1						2510	9	3.1	2.8	0	2	M	2
1	1	46	1						2520	9	2.8	2.5	0	2	M	2
1	1	128	1						2520	9				2	M	2
2	1	105	2	5			0	105	2540	9	3.5	3.1	0	2	M	2
1	1	160	1						2580	9				2	M	2
1	1	165	2	5			110	55	2600	9				2	M	2
1	1	88	1						2600	9				2	M	2
1	1	110	2	5			60	50	2620	9	3.3	3.3	0	2	M	2
2	1	190	1						2620	8	4.8	5.2	0	2	M	2
2	1	180	1						2630	9				2	M	2
1	1	155	1						2630	9				2	M	2
1	1	190	2	6			147	43	2630	9	3.8	3.6	0	2	M	2
1	1	347	2	5			290	57	2640	9	2.3	2.3	0	2	M	2
1	2	250	2	5			50	200	2640	8	4	4	0	1	M	2
1	1	472	1						2650	9				2	M	2
1	1	234	1						2660	9	4	3.9	0	2	M	2
1	1	118	1						2660	9				2	M	2
2	1	35	1						2660	9	5.2	4.6	0	2	M	1
1	1	65	1						2500	9	2.4	1.7	0	2	M	2
1	1	105	1						2500	9	2.9	2.8	0	2	M	2
1	1	34	1						2520	9				2	M	2
1	2	476	1						2610	9				2	M	2
1	1	60	1						2610	9				2	M	2
1	1	5	1						2620	9				2	M	2
1	1	64	1						2620	8				2	M	2
2	1	197	1						2660	9				2	M	2
2	1	37	1						2670	9				2	M	2
1	2	83	2	3			60	23	2600	9	3.2	3.1	0	2	M	2
1	1	90	1						2600	9	3.7	3.6	0	1	M	2
1	1	94	2	3			86	8	2620	9	3.6	3.2	0	1	M	2
1	1	200	1						2620	9	3.9	4.1	0	2	M	1
1	3	370	2	5			340	30	2640	7	4.6	4.4	0	2	M	2
1	1	85	1						2640	9				2	M	2
1	2	431	1						2640	9	2.3	2.1	0	2	M	2
2	1	409	1						2660	9				2	M	2
1	1	176	1						2670	9				2	M	2
2	2	114	2	2			44	70	2670	9	3	2	0	1	M	1
1	2	211	2	5			149	62	2670	9	1.9	1.6	0	1	M	2
1	1	323	1						2680	9	5	4.4	0	2	M	2
1	1	104	1						2680	7	3.9	2.9	0	1	M	2
1	1	73	1						2690	10				2	M	2
1	3	214	2	5			184	30	2700	9	4.3	3.6	0	2	M	2
1	1	272	1						2700	9				2	M	2
1	1	196	1						2710	9	2.4	2.6	0	2	M	2
1	1	222	1						2720	9	4.9	4.6	0	2	M	2
2	2	285	3						2720	9				1	M	2
1	1	67	1						2740	9	2.5	2.3	0	2	M	2
2	1	285	1						2740	8				2	M	2
1	3	135	1						2740	9	5.1	4.7	0	2	M	2
1	1	292	1						2760	9				2	M	2
1	1	510	1						2760	9				2	M	2
2	1	222	1						2770	9	2.1	2.3	0	2	M	1
2	2	88	2	5			45	43	2790	9	1.5	1.8	0	2	M	2
1	1	35	1						2790	9				2	M	2
2	1	216	1						2800	9	3.7	3.3	0	2	M	1
1	1	147	1						2800	9				2	M	2
2	1	162	1						2800	9				2	M	2
1	1	478	1						2800	9				2	M	2
1	1	242	2	5			219	23	2800	9	3.9	3	0	2	M	2
1	1	193	1						2810	9				2	M	2
1	1	120	1						2810	9	4.3	4.2	0	2	M	2
1	1	195	1						2810	9				2	M	2
2	1	260	1						2810	9				2	M	2
1	1	202	1						2820	9	2.6	2.4	0	2	M	2
1	1	80	1						2840	9				2	M	2
2	1	326	2	5			285	41	2840	9	5.7	5.3	0	2	M	2
1	1	133	1						2640	9				2	M	2
1	1	48	1						2720	9				2	M	2
1	1	162	1						2750	8	4.8	3.3	0	2	M	2
1	1	75	1						2750	9	3.5	3.6	0	2	M	2
1	3	145	2	4			120	25	2760	9				2	M	2
1	1	226	2	5			50	176	2820	9	4.2	2.3	0	2	M	2
1	3	328	2	5	3		135	193	2730	9	6.2	4	0	2	M	2
1	1	251	2	4			230	21	2740	9				2	M	2
1	1	393	2	5			370	23	2750	9				2	M	2
2	3	230	2	5	4		30	200	2750	9	4.8	3.9	0	2	M	2
2	1	100	2	6			15	85	2760	9				2	M	2
1	3	134	2	5	4		80	54	2760	9	6	5.8	0	2	M	2
1	1	144	2	5			64	80	2760	9				2	M	2
1	1	356	2	5			310	46	2800	10				2	M	2
1	3	160	2	5	4		70	90	2800	10	5.8	4.2	0	2	M	2
2	1	332	2	5			295	37	2800	9	3.2	2.6	0	2	M	2
1	1	290	2	5			250	40	2800	9				2	M	2
1	1	203	2	3			140	63	2820	9				2	M	2
1	3	277	2	5	4		233	44	2840	9	5	4.6	0	2	M	2
2	1	238	1						2840	9				2	M	2
2	2	66	2	5			0	66	2850	8	3.3	3	0	2	M	2
1	1	266	1						2850	9	2.5	2.4	0	2	M	2
1	1	195	1						2850	9	2.8	2.2	0	2	M	2
1	2	355	1						2860	9	1.2	1.3	0	2	M	2
1	1	460	2	5			405	45	2870	10	3.1	2.3	0	2	M	2
1	2	175	3						2870	9				2	M	2
2	1	301	2	5			170	131	2880	9				2	M	2
1	1	323	2	5			255	68	2890	8				2	M	2
1	1	230	1						2910	9	1.9	1.7	0	2	M	2
1	1	329	2	5			285	44	2920	9	4	3.5	0	2	M	2
1	2	361	2	5			260	101	2920	9				2	M	2
1	1	224	1						2930	9				2	M	2
1	1	254	1						2930	9				2	M	2
1	1	369	2	5			250	119	2930	9	2.5	2.3	0	2	M	2
2	1	225	2	5			175	50	2940	9	5.7	5	0	2	M	2
1	1	213	2	5			150	63	2940	9	2.4	2.2	0	2	M	2
1	1	238	1						2940	9				2	M	2
1	1	124	1						2950	9	3.3	2.7	0	2	M	2
2	1	110	1						2950	9				2	M	2
1	3	280	2	4			265	15	2950	9	3.1	2.7	0	2	M	2
1	3	457	2	5			300	157	2950	9	6.6	6.5	1	2	M	2
2	1	169	1						2960	9	4.5	4.9	0	2	M	2
2	1	40	1						2840	9				2	M	2
1	1	45	1						2900	9	4.7	4.3	0	2	M	2
1	1	70	1						2910	9	3.7	3.4	0	2	M	2
1	1	147	1						2910	9				2	M	2
1	1	158	1						2920	9				2	M	2
1	2	273	2	5	4		120	153	2930	9	5.2	3	0	2	M	2
1	1	75	1						2940	9				2	M	2
1	1	167	1						2950	9				2	M	2
1	1	85	1						2950	10				2	M	2
2	2	95	1						2800	9				2	M	2
2	1	132	2	5			60	72	2840	9				2	M	2
1	1	107	1						2840	9				2	M	2
1	1	298	1						2850	9	4.8	4.4	0	2	M	1
2	1	155	2	5			130	25	2920	9				2	M	2
2	2	423	1						2950	9				2	M	1
2	1	170	2	5			60	110	2950	8				2	M	2
2	1	335	2	5			240	95	2950	9				2	M	2
1	2	124	2	4	5				2960	9				2	M	2
2	2	195	1						2980	9	3.2	1.8	0	2	M	2
2	1	130	2	5			61	69	2980	9	5.5	4	0	2	M	2
1	1	427	3						2980	9	6	6.5	1	2	M	2
1	2	105	2	5			65	40	2980	9	3	2.3	0	2	M	2
1	1	125	1						2990	9				2	M	2
1	1	129	1						2850	9				2	M	2

## Sheet: Control group
LABOUR 1=SPONTANEUS 2=INDUCTED	DELIVERY 1=VAGINAL, 2=CAESAREAN SECTION, 3=VACUUM EXTRACTOR, 4=FORCEPS	MINUTES OF LABOUR	CTG 1=NORMAL 2=PATHOLOGICAL 3=SUSPICIOUS	1=VARIABILITY <5 BPM >60' , 2=SINUSOIDAL PATTERN, 3=BASELINE >170, 4=BRADYCARDIA, 5=COMPLICATED VARIABLE DECELERATION 6=DECELERAZIONI TARDIVE RIPETUTE			Minutes from beginning of labour and pathological CTG	Minutes from pathological CTG and delivery	NEONATAL WEIGHT	APGAR AT 5'	LACTATE ARTERIOSUS	LACTATE VEIN		NEONATAL RESUSCITATION 1=YES, 2=NO
													Lactate suggestive for acidosis 0=NO; 1=YES		MALE/FEMALE
1	2	53	2	5			0	53	3150	9	4.6	4.5	0	2	F
2	2	170	2	5			0	170	3140	7	5.7	5.9	0	2	M
2	2	86	2	5			0	86	3920	9				2	M
1	1	152	2	5			0	152	3400	9	4.3	4.1	0	2	M
2	1	60	2	5			16	44	3980	9				2	M
1	1	45	2	4			33	12	3660	9				2	M
1	1	193	2	5			35	158	3800	9				2	F
1	2	60	2	4			35	25	3100	4	11.1	10.2	1	1	f
1	2	73	2	5			40	33	3530	9				2	M
1	2	105	2	5			45	60	3300	9				2	F
1	3	132	2	5			45	87	3160	9	5.6	5.2	0	2	M
1	2	120	2	5			50	70	3195	9				2	M
1	1	114	2	5			50	64	3000	9	4.8	3.6	0	2	F
1	2	130	2	5			50	80	3720	9	2.5	2.2	0	2	M
2	3	113	2	5			50	63	3100	9				2	M
1	1	90	2	5			50	40	3520	9	2.1	2	0	2	m
1	1	79	2	5			52	29	3560	9				2	F
1	1	117	2	5			57	60	3980	9	2.6	2.4	0	2	F
1	1	286	2	5			60	226	3130	9	4.4	5.3	0	2	M
2	1	83	2	5			65	18	3770	9				2	F
2	1	173	2	5			70	100	3590	9	4.1	3.7	0	2	M
1	2	120	2	5	4		70	50	3000	8	5.8	6.2	0	2	F
1	1	165	2	5			74	91	3270	9				2	M
1	2	105	2	5			75	30	3000	9	2.8	2	0	2	M
1	1	120	2	5			80	40	3070	9				2	f
1	1	94	2	5			85	9	3810	9	2.3	2.5	0	2	F
1	2	115	2	4			85	30	3510	8	9.2	8.6	1	2	f
1	1	232	2	4	5		90	142	3560	9	3.1	3.6	0	2	M
1	1	138	2	5			90	48	3020	9				2	F
1	1	174	2	5			95	79	4000	9				2	M
1	2	155	2	5			95	60	3080	9	3.3	3.2	0	2	M
1	1	196	2	5			97	99	3570	9				2	F
1	3	147	2	5			100	40	3170	8	6.1	6	0	2	F
1	1	170	2	5			100	70	3190	8	7	7.2	1	2	M
1	3	107	2	4			100	7	3140	9				2	M
1	1	140	2	5			104	36	3530	9				2	M
2	1	171	2	5			105	66	3190	9	4.6	4.8	0	2	M
1	1	180	2	5			110	70	3620	9	8.7	8.1	1	2	m
1	1	141	2	5			118	23	4040	9				2	F
2	1	220	2	5			120	100	4380	9	4.6	4.3	0	2	M
1	1	166	2	5			120	46	3440	9				2	F
2	1	194	2	5			120	74	3670	9	4.4	4.5	0	2	F
1	1	165	2	5			120	45	3280	9	7.5	7.4	1	2	m
1	2	192	2	5			122	70	3200	9				2	F
2	1	184	2	5			124	60	3460	8				2	M
1	1	188	2	5			125	63	3070	9				2	M
2	1	165	2	5			130	35	4090	9	2.5	2.2	0	2	F
1	3	179	2	5			133	46	3270	9	3.1	2.2	0	2	M
1	1	198	2	5			134	64	3450	9	3.8	3.5	0	2	M
2	1	181	2	5			135	46	3440	9				2	F
1	1	167	2	5			136	31	3760	9	2.8	2.3	0	2	M
1	1	412	2	5			300	112	3210	9	4.4	4	0	2	M
1	2	308	2	5			205	103	3940	9	2.8	3.3	0	2	M
1	1	180	2	5			146	34	3370	9				2	F
1	1	203	2	3			150	53	3180	9				2	F
1	1	170	2	5			150	20	3750	9	2.2	2.1	0	2	M
2	2	333	2	1			153	180	4685	9				2	M
1	1	202	2	5			155	47	3170	9				2	F
1	1	218	2	5			160	58	3030	9				2	M
1	3	225	2	5			165	60	3330	9				2	M
1	1	199	2	5			169	30	3320	9	5.7	5.5	0	2	f
1	1	195	2	5			170	25	3800	9				2	F
2	2	247	2	5			171	76	4380	9				2	M
1	2	261	2	5			175	86	3220	9	2.4	2.2	0	2	M
2	2	217	2	5			175	42	3550	9	1.7	1.9	0	2	M
1	1	203	2	5			180	23	3240	9				2	M
1	1	222	2	5			180	42	3250	9				2	M
1	1	222	2	5			185	37	3640	9	2.2	2.4	0	2	F
1	1	212	2	5			187	25	3830	9	4.4	3	0	2	M
1	1	255	2	5			190	65	3220	9				2	M
1	3	225	2	4			190	35	3280	8	6.8	5.6	1	2	M
1	3	225	2	5	4		190	35	2820	9	3.1	3	0	2	M
2	1	254	2	5			196	58	3040	9	2.5	2.6	0	2	M
2	1	230	2	5	4		197	33	3640	9	2.4	1.4	0	2	f
1	3	223	2	4			200	23	3570	9	3.7	2.4	0	2	f
1	3	266	2	5			201	65	3940	9	3.6	3.3	0	2	M
1	1	296	2	5			205	91	3020	9	4.7	5.7	0	2	M
2	1	206	1				206		3780	9				2	F
1	2	224	2	5			220	24	3810	9	3.3	4.2	0	2	M
1	1	308	2	5			220	88	3480	9				2	F
2	1	380	2	5			220	160	3690	9				2	f
1	3	286	2	5	4		226	60	3210	9	6.7	5.6	0	2	F
1	1	265	2	5			230	35	3150	9				2	F
2	2	331	2	5			240	91	3300	9	6.6	3.1	0	2	m
1	3	345	2	5			240	105	3330	9				2	M
1	1	265	2	5			240	25	3150	9	2.5	2.9	0	2	F
1	1	267	2	5			240	27	3160	9	4	3.5	0	2	M
1	3	274	2	5			245	29	3300	9	3.5	3.2	0	2	F
1	2	302	2	3			247	55	3220	9	6.7	5.3	0	2	F
1	3	302	2	5			252	50	3100	9				2	M
1	1	285	2	5			253	32	4090	9				2	F
1	3	273	2	4			259	14	3840	9	4	3.8	0	2	F
1	3	274	2	3			264	10	3380	9	6.1	6.8	1	2	F
2	3	484	2	5			265	219	3250	9	6	5.6	0	2	M
1	1	581	2	5			275	306	2900	9	3	3.3	0	2	M
1	1	330	2	5			285	45	3220	9				2	M
2	1	330	2	5			290	40	3360	9	3.9	3.1	0	2	M
1	1	356	2	5			290	66	3410	9	5.1	5.4	0	2	M
1	2	324	2	4			295	29	3320	9	2	2.4	0	2	M
1	3	329	2	4			300	29	3110	8	4.9	4.2	0	2	F
2	3	375	2	5			300	75	4160	9	3.4	3.8	0	2	F
1	2	400	2	5			300	100	3670	9				2	M
2	2	375	2	5			300	75	3030	9	2.4	3.9	0	2	F
2	1	330	2	5			300	30	3460	9	3.8	3.2	0	2	F
1	1	382	2	5			320	62	3640	9				2	M
1	1	335	2	5			321	14	3670	9	4.4	4.3	0	2	F
1	1	362	2	5			330	32	3480	9				2	M
1	3	380	2	5			335	45	3280	9	4.1	3.1	0	2	M
1	1	383	2	5			345	28	3220	9				2	M
1	1	480	2	5			360	120	3560	9	7	5	1	2	F
1	2	462	2	5			365	97	3210	9				2	M
1	1	405	2	5			375	30	4110	9	3.2	3	0	2	f
1	1	456	2	4			381	75	3100	9				2	F
1	3	555	2	5			390	165	3240	9	5.2	4.5	0	2	f
1	2	472	2	5			415	58	3020	9				2	F
1	1	505	2	5			416	89	3180	9	3.5	3.2	0	2	F
1	1	493	2	5			420	73	3460	9				2	F
1	1	447	2	5	4		420	47	3320	9	5.9	3.9	0	1	m
2	3	480	2	5			430	50	3340	7	8.6	8.5	1	1	M
1	1	486	2	5			460	26	3150	9	3.2	2.2	0	2	F
1	3	495	2	4			460	35	3400	9	9	7.3	1	2	F
1	3	572	2	5			485	87	3760	9	5	5.9	0	2	M
2	4	593	2	5			545	48	3390	5	7.6	8.1	1	2	M
1	1	565	2	5			550	15	3700	9		3.2	0	2	F
1	1	100	1						2800	9				2	M
1	1	349	1						3120	9				2	m
1	2	286	1						3230	9	3.3	2.9	0	2	m
1	1	40	1						3410	9				2	f
1	1	150	1						3400	10				2	f
1	1	165	1						3650	9				2	m
1	1	90	1						3160	9				2	f
1	1	102	1						3410	9				2	F
1	1	154	1						3240	9				2	F
2	1	118	1						3090	9				2	F
2	1	288	1						3710	9	3	3.2	0	2	M
2	1	120	1						3100	10				2	F
1	3	247	1						3570	9	3.4	3.1	0	2	M
2	1	203	1						3160	9	3	2.8	0	2	M
1	1	218	1						3120	9				2	F
1	1	172	1						3030	9				2	F
1	1	215	1						3240	9				2	F
1	1	60	1						3100	9				2	m
1	1	141	1						3970	9				2	M
1	1	287	1						3130	9				2	M
2	1	192	1						3700	9				2	M
1	1	142	1						3710	10				2	M
2	1	90	1						3600	10				2	M
1	1	60	3						3100	9				2	M
1	1	154	1						3330	9				2	M
1	1	265	1						3070	9	4	2.2	0	2	M
1	1	282	1						3240	9				2	M
1	1	192	1						3730	10				2	M
2	1	274	1						4000	9				2	M
1	1	103	1						3280	9				2	F
1	1	81	1						4110	9				2	M
1	2	420	1						3614	8				2	M
1	1	364	1						3500	10	4.4	2.7	0	2	M
2	1	96	1						3440	9				2	M
1	2	567	1						3995	10				2	F
1	1	115	1						3200	9				2	M
1	1	258	1						3460	9	2.4	1.8	0	2	M
1	1	260	1						3040	9				2	F
1	1	430	1						3220	9				2	F
1	1	145	1						3410	9				2	F
1	1	201	3						3130	9	3.5	3.3	0	2	M
2	1	129	1						3070	9				2	F
1	1	333	1						3330	9	2.3	2.5	0	2	F
1	1	104	1						3040	9	4.9	4	0	2	F
1	1	425	1						3600	9				2	F
1	1	210	1						3940	9	5	4.2	0	2	M
1	1	618	1						3190	9				2	F
1	1	108	1						3770	9	2.8	2.3	0	2	F
2	1	266	1						3140	9				2	F
1	1	120	1						3220	9				2	M
1	1	90	1						3980	9				2	F
2	1	140	3						3920	9				2	F
2	1	60	1						3030	9	3.1	2.9	0	2	M
1	2	198	1						3900	9				2	M
1	1	63	1						3060	9				2	F
1	2	146	1						3650	9				2	M
1	1	132	1						3850	8	8.8	3.2	1	2	M
1	1	300	1						3260	9				2	M
1	2	338	3						3800	9	3.2	2.8	0	2	M
1	1	259	1						4230	9				2	F
1	1	362	1						3810	9				2	M
1	2	386	1						3210	9	4.1	3.5	0	2	M
1	1	67	1						3740	9				2	M
1	1	206	1						3370	9				2	M
1	2	252	1						3540	9	2.4	2.2	0	2	F
1	3	240	1						3200	9	3.7	4.2	0	2	M
1	1	125	1						3120	9	2.5	2.3	0	2	M
1	1	500	1						3720	9				2	M
1	1	285	1						3185	9				2	F
1	1	217	1						3460	9				2	F
1	1	205	1						3040	9				2	F
1	1	147	1						4150	10				2	M
1	3	195	1						4080	9	4.4	3.6	0	2	F
1	1	345	1						3360	9	4.9	5.5	0	2	M
1	1	150	1						3150	9				2	F
1	1	199	1						4090	9				2	F
1	1	268	1						3860	9	5.5	3.9	0	2	M
1	1	195	1						4000	8	3.9	3.7	0	2	F
1	1	140	1						3240	9				2	F
1	2	170	3						3590	9				2	F
1	1	412	3						3490	9	6.7	6.2	0	2	M
2	2	380	1						4050	9				2	f
1	1	280	1						3760	9	3.7	3.8	0	2	M
1	1	64	1						3780	9				2	M
1	1	183	1						3530	9				2	F
1	2	235	1						3380	9	2.5	2	0	2	M
1	1	397	1						2970	9				2	F
1	1	68	1						3410	9				2	F
1	1	79	1						3130	9				2	F
1	1	136	1						3320	9				2	M
1	1	135	1						3580	9				2	F
1	1	362	1						3030	9	2.4	2.1	0	2	F
2	2	555	1						3690	9				2	F
1	1	203	1						3020	10	6.6	4.8	0	2	F
2	2	400	1						3530	9				2	F
1	1	242	1						2800	9				2	M
1	1	170	1						3580	9	5.9	5	0	2	M
2	1	218	1						3490	9				2	M
1	2	365	3						3680	9				2	M
1	1	273	1						3780	9				2	M
1	1	245	1						3230	9				2	F
1	1	90	1						3240	9				2	M
1	1	428	1						3250	9	4	3.6	0	2	m
1	1	210	3						3570	9				2	m
1	1	216	1						3000	9	4.1	4	0	2	F
1	1	177	1						2970	9				2	F
1	1	540	1						3450	9				2	F
2	1	168	1						2800	9				2	M
1	1	60	1						3300	10				2	M
1	1	485	1						3980	10				2	F
1	1	110	1						3170	9				2	M
1	1	377	1						3000	9	5.7	5.2	0	2	F
2	1	184	1						3170	9				2	F
2	3	282	1						3865	9	5.7	5.4	0	2	M
2	2	387	1						3370	9				2	M
2	1	186	1						3370	8	3.6	2.8	0	2	M
2	1	566	1						4070	9	3.2	3.3	0	2	F
2	1	67	1						3050	9				2	M
1	3	360	1						3640	9	3.9	3.7	0	2	M
1	1	60	1						3510	9				2	M
1	1	150	1						3890	9				2	f
1	1	247	3						3300	9	4.1	2.9	0	2	F
1	1	60	1						3740	9				2	M
2	1	186	1						3140	9				2	F
1	1	110	1						3170	9				2	F
2	1	175	1						3040	9				2	M
1	1	365	1						3750	9				2	m
1	1	493	1						4040	9	3.9	3.4	0	2	F
1	1	178	1						3790	9				2	F
2	2	290	1						3630	9				2	F
1	1	105	1						3550	9				2	F
1	1	165	1						3610	9	3	2.3	0	2	F
1	2	416	1						3740	9	4.2	3.8	0	2	F
1	1	47	1						3310	9				2	F
1	2	309	2						3370	9				2	M
1	1	68	1						3580	8	5.7	4.9	0	2	F
1	1	463	1						3310	8	3.1	2.9	0	2	F
1	1	321	1						3460	9				2	F
1	1	200	1						3140	9				2	F
1	1	273	1						3920	9	2.4	2.3	0	2	F
1	1	198	1						3330	9	4.3	5.2	0	2	M
1	1	183	1						3150	9	4.1	4.9	0	2	F
1	1	135	1						3380	8				2	M
1	1	93	1						3870	9				2	M
1	1	146	1						3950	9				2	M
1	1	52	1						3470	9	4.3	3.7	0	2	M
1	1	219	1						3700	9				2	M
1	1	32	1						3690	8				2	M
1	1	285	1						3880	9				2	F
1	1	297	1						3000	9				2	M
1	1	236	1						3190	9					F
1	1	199	1						3890	9				2	M
1	2	269	1						3740	9				2	F
1	1	336	1						3080	9				2	F
1	1	120	1						3810	9				2	F
1	1	170	1						3800	9	3.6	3.6	0	2	F
1	1	75	1						3450	10				2	F
1	2	545	1						3480	9	3.9	3.6	0	2	M
1	1	399	1						3280	9				2	F
2	1	230	1						3670	9				2	M
1	1	158	1						3460	10				2	F
2	1	253	1						3450	9				2	M
1	1	25	1						4020	9				2	M
1	1	120	1						3640	10				2	M
2	2	410	1						3620	9				2	F
1	1	35	1						3610	9				2	M
2	1	100	1						3910	9				2	M
1	1	103	1						3350	8				2	M
2	2	308	1						3460	9				2	M
1	1	572	1						3270	9				2	F
1	1	192	1						3230	9				2	F
1	1	322	1						3270	9	4.6	4.3	0	2	F
1	1	245	1						3330	9	2.9	1.9	0	2	F
1	1	113	1						3330	9				2	F
2	1	305	1						3420	9				2	M
1	1	269	1						3200	9				2	F
1	1	840	1						3000	9				2	M
1	1	143	1						3450	9				2	M
1	1	305	1						3920	9	4.2	3.5	0	2	F
1	1	129	1						3340	9				2	M
1	1	143	1						3270	9				2	M
1	3	425	1						3500	9				2	F
1	1	408	1						3090	9	5.4	3.2	0	2	F
1	1	200	1						3630	9				2	M
1	1	120	1						4250	9	4.1	3.9	0	2	M
1	1	181	1						3350	9				2	M
1	1	152	1						4030	9	3	2.3	0	2	M
1	1	87	1						3360	9				2	M
1	1	78	1						3235	9				2	F
1	2	129	3						3060	8				2	F
1	1	119	1						3000	9				2	F
1	1	279	1						3280	9				2	M
2	1	240	1						3050	8	2.8	2.3	0	2	F
1	1	186	1						3620	9				2	F
1	1	382	1						3240	9				2	M
1	1	290	1						3515	10				2	M
1	1	119	1						3550	10				2	F
1	1	220	1						3085	9				2	F
1	1	304	1						3620	9	4.7	3.7	0	2	M
2	1	84	1						3380	9				2	M
1	1	77	1						3960	9				2	M
1	1	57	1						3490	9	3.3	3.1	0	2	F
2	3	290	1						3740	9	4.2	4	0	2	F
1	1	389	1						3330	9				2	M
1	1	75	1						4370	9	3.9	3.7	0	2	M
1	1	151	1						3380	9				2	M
1	1	160	1						3610	9				2	F
1	1	253	1						3440	9				2	F
1	1	110	1						4160	9				2	M
1	2	420	1						3560	9				2	M
1	1	200	1						3230	9				2	F
1	1	95	1						3990	9				2	M
1	1	85	1						3780	9				2	M
1	1	279	1						3500	9				2	M
1	1	527	1						3100	9	4.4	3.8	0	2	M
1	1	105	1						3050	10	2.4	2.1	0	2	F
1	1	318	1						3400	9				2	F
2	2	200	1						4000	9				2	F
2	1	223	1						3150	9	4.9	3.6	0	2	M
2	1	74	1						3050	9				2	F
1	1	156	1						3370	10	2.6	2.4	0	2	F
1	1	211	1						3610	9	5.2	4.7	0	2	M
1	1	124	1						3340	9				2	M
1	1	171	1						3100	9				2	M
2	1	670	1						3200	9				2	M
1	1	198	1						3870	9				2	M
1	1	80	1						3390	9				2	F
1	1	85	1						3610	9				2	M
1	1	266	1						3040	9				2	F
1	1	230	1						3480	9	3.4	2.8	0	2	M
1	1	64	1						3440	10				2	F
1	1	116	1						3960	8				2	M
1	1	259	1						3840	9				2	F
1	1	374	1						3530	9				2	F
1	1	77	1						3050	9				2	M
1	1	95	1						3800	9				2	F
1	1	87	1						3310	9				2	M
1	3	416	1						3650	9	7.1	5.7	1	1	F
1	3	314	1						4000	9				2	M
1	1	255	1						3460	9				2	M
1	1	411	1						3190	9				2	M
1	1	160	1						3500	9				2	M
2	1	268	1						3480	9	3.6	3.1	0	2	M
1	1	352	1						4070	9				2	F
2	1	161	1						3600	10				2	M
1	1	148	1						3680	9	4	3.9	0	2	F
1	1	100	1						3680	9				2	F
1	1	195	1						3520	9				2	F
1	1	140	1						3470	9				2	M
1	1	353	1						3050	9	2.9	2.7	0	2	M
1	1	224	1						3330	9				2	M
1	1	167	1						3140	9				2	F
1	1	134	1						3450	9				2	M
1	1	310	1						3370	9				2	M
1	1	112	1						3090	9				2	F
2	1	281	3						3440	9				2	m
1	1	385	1						3470	7				2	M
1	1	121	1						3660	9	2	1.8	0	2	F
1	1	189	1						4080	9				2	F
1	1	68	1						3450	10				2	M
1	1	225	1						3310	9				2	F
1	1	267	1						3260	9	4	4.4	0	2	F
1	1	200	1						3630	9				2	F
1	1	224	1						3660	9				2	M
1	1	221	1						3160	9				2	F
2	1	150	1						3950	9	3.2	3.3	0	2	M
2	1	73	1						3855	9				2	M
1	2	210	1						3100	9				2	F
1	2	325	3						3310	9				2	F
2	1	95	1						4470	9				2	M
1	1	65	1						3120	9				2	M
1	1	155	1						3250	9	2.9	2.7	0	2	F
2	1	246	1						3270	9				2	F
2	1	154	3						3200	9				2	F
1	2	310	1						3345	9				2	F
1	1	150	1						3530	9				2	M
2	2	214	1						4170	9				2	M
1	1	287	1						3380	9				2	F
1	1	46	1						3560	9				2	F
1	1	99	1						3770	9				2	F
1	1	130	1						3230	9				2	M
1	1	70	1						3290	9				2	M
1	1	194	1						3320	9				2	F
1	1	305	1						3390	9				2	F
2	1	136	1						3140	9				2	F
1	1	175	1						3970	9				2	F
1	1	130	1						3480	9				2	F
1	1	86	1						3960	9				2	F
1	1	457	1						3150	9				2	M
1	1	393	1						3400	9				2	F
2	1	90	1						3390	9				2	F
1	1	222	1						3970	9				2	F
1	1	149	1						3170	9				2	F
1	1	340	1						3180	9				2	M
1	2	242	1						3300	9	3	3.2	0	2	M
1	2	234	3						4060	8	2.5	2.2	0	2	M
1	1	257	1						3270	10				2	F
1	1	285	1						3630	9				2	F
1	1	78	1						3250	9				2	F
1	1	230	1						3770	9				2	M
1	1	226	1						3000	9				2	M
1	1	252	1						3780	9				2	M
1	1	140	1						4490	9				2	M
1	1	113	1						3870	9				2	M
1	2	350	1						3310	9				2	M
1	3	402	1						3600	9	3.3	3.1	0	2	M
1	1	442	3						3300	9	4.2	4	0	2	F
2	1	140	1						3000	9				2	M
1	1	368	3						3230	9				2	F
1	2	329	3						3640	9				2	M
2	2	214	1						3740	9	2.1	2.2	0	2	M
1	1	59	1						3130	9				2	M
1	1	130	1						3250	9				2	F
1	1	276	3						3490	9				2	M
1	1	82	1						3050	9	2	2.1	0	2	F
1	1	120	1						3900	9				2	M
1	1	175	1						3100	9	3	2.1	0	2	F
1	1	166	1						3430	9	5.6	3.6	0	2	m
1	1	159	1						3430	9	4.5	4.1	0	2	f
1	1	323	1						4010	9				2	M
1	1	201	1						3600	9				2	M
1	1	121	1						4000	9				2	M
1	1	361	1						3270	9	4.6	4.8	0	2	F
1	1	133	1						3150	9	4.1	4.3	0	2	F
2	1	120	1						3000	9	4.5	3.8	0	2	F
1	1	68	1						3180	9				2	M
1	1	23	1						3160	9	2.5	2.3	0	2	M
1	1	172	1						3320	10	3.3	2.9	0	2	M
1	2	470	1						3730	9				2	F
	2		1						3500	9				2	F
1	1	188	1						3290	9				2	M
1	1	354	3						3280	9	7.5	6.4	1	2	F
1	2	135	1						3010	9	1.7	3.2	0	2	M
1	1	70	1						3610	9	3.4	3.2	0	2	M
1	1	222	1						3500	9	2.6	2.3	0	2	F
1	3	320	1						3370	9	5.5	5.3	0	2	f
1	1	157	1						3180	9				2	F
2	1	384	1						3720	9	3	2.9	0	2	f
1	1	285	1						3730	10				2	f
2	1	149	1						3410	9				2	m
1	1	580	1						3670	10				2	m
1	1	200	1						3760	9				2	f
1	1	361	1						3300	9	3	2.1	0	2	f
1	1	90	1						3030	9	3.9	3.7	0	2	m
1	1	638	1						3770	9	3.5	4	0	2	m
2	1	195	1						3370	8	3.7	2.7	0	2	m
1	1	408	3						3020	9	2.1	1.9	0	2	f
2	1	244	1						3310	9	1.7	1.6	0	2	m
1	1	78	1						3500	9	2.7	2.5	0	2	m
1	1	550	1						3230	9				2	f
1	1	115	1						3710	10				2
1	2	360	1						3250	9	2.8	1.7	0	2	f
1	1	165	3						3390	9	3.4	3.2	0	2	f
1	1	315	3						3560	9	3	2.1	0	2	f
1	1	64	1						3310	9	2.1	1.9	0	2	f
1	1	143	1						3830	9	2.8	2.2	0	2	f
1	1	270	3						3460	8	4.3	3.7	0	1	m
1	1	470	1						3150	9				2	m
2	1	130	1						3280	9	1.6	1.8	0	2	m
1	2	471	1						3500	9	1.9	1.8	0	2	f
2	2	306	1						3510	9	4	3.7	0	2	m
1	1	226	1						3600	9				2	m
1	1	345	1						3130	9				2	m
1	1	100	1						3200	9	5.9	5.3	0	2	f
1	1	180	1						3190	9	3.1	3	0	2	m
1	1	110	1						2990	9	2.5	2.4	0	2	m
1	1	220	1						3550	9				2	f
1	1	180	1						3510	9	1.5	1.3	0	2	m
2	3	266	1						3700	9	3.5	2.5	0	2	m
1	2	324	3						3100	9	4.6	3.7	0	2	m
2	1	480	1						3180	9				2	f
1	1	126	1						3760	9				2	m
1	1	350	1						4230	9				2	m
1	1	105	1						3000	9				2	m
1	1	163	1						3180	9				2	f
1	1	150	1						3320	9	2.6	2.4	0	2	f
2	2	720	1						3670	9				2	F
1	1	419	1						3290	9				2	M
1	1	158	3						3210	8	6.9	6.7	1	2	m
1	1	175	1						3300	9				2	M
2	1	163	1						2900	9				2	M
1	1	290	1						3840	9				2	f
1	1	299	1						3530	9				2	m
1	1	54	1						3250	9				2	f
1	1	180	1						3560	9	4.5	3.9	0	2	m
1	1	50	1						3200	9	3.1	2.8	0	2	f
1	1	139	1						3160	9				2	m
1	1	417	1						2800	9				2	M
1	1	150	1						3580	9				2	m
2	1	66	1						3600	9				2	f
1	1	177	1						3040	9				2	f
1	1	168	1						3520	10				2	m
1	1	95	1						3740	9				2	m
1	1	67	1						3230	9	3.2	2.9	0	2	f
1	1	44	1						3260	9				2	f
1	1	210	1						3600	10				2	m
1	1	205	1						3400	9				2	f
2	1	195	1						3580	9				2	m
1	1	216	1						3360	9				2
1	1	236	1						3000	9				2	f
1	2	525	3						3780	9	2.7	2.3	0	2	m
1	1	310	1						3780	9	3.9	3.2	0	2	m
1	1	285	1						3600	10				2	m
1	1	107	1						3310	9	2.4	2.1	0	2	m
1	1	224	3						3730	9				2	f
1	2	435	1						3540	9	3.1	2.8	0	2	m
1	1	134	1						3330	9	3.1	2.8	0	2	m
1	1	131	1						3260	9				2	m
1	1	176	3						3670	9				2	m
1	3	569	1						3870	9	2	2.1	0	2	M
2	1	71	1						3130	9				2	f
2	1	288	1						3100	9				2	m
1	1	110	1						4170	9				2	m
1	1	65	1						4210	9	2.5	2.1	0	2	f
1	3	199	1						3840	9	4	3.7	0	1	f
1	1	60	1						3080	9	3.4	2.4	0	2	f
1	1	67	1						3060	9				2	m
1	1	92	1						3170	9				2	m
1	1	285	3						2920	9	2.5	2.3	0	2	f
2	1	110	1						3040	9	2.1	2	0	2	m
1	1	40	1						3640	9				2	m
1	1	333	1						3230	9				2	f
1	1	148	1						3600	10				2	f
1	1	250	1						3150	9				2	f
1	1	240	1						3190	9	3.8	3.7	0	2	f
1	2	588	1						3600	9				2	m
1	1	132	1						3030	10				2	f
1	1	130	1						4200	9				2	m
1	1	213	1						3380	9				2	m
1	1	270	1						3070	9				2	m
1	1	314	1						3280	9				2	f
1	1	84	1						3920	9				2	f
1	1	135	1						3800	9				2	m
1	1	136	1						3240	9				2	f
2	2	253	1						3320	9				2	m
1	1	90	1						3330	9				2	m
1	1	151	1						3660	9				2	f
1	1	141	1						3930	9	6.3	5.2	0	2	m
1	1	46	1						3450	9				2	m
1	1	240	1						3980	9				2	m
2	1	152	3						3060	9	2.7	2.2	0	2	f
1	1	212	1						3100	9	1.7	1.5	0	2	f
1	1	339	1						3750	8	6.4	5.8	0	2	f
2	1	300	1						3550	9				2	m
1	1	220	1						3340	9				2	m
1	1	180	1						3900	9	2.8	2.7	0	2	m
1	1	40	3						3450	9				2	m
1	2	452	1						3770	9				2	m
1	1	183	1						3190	9	2.5	1.9	0	2	f
1	1	528	1						3420	9	2.7	2.4	0	2	f
1	1	136	1						4070	9	3.6	3.4	0	2	m
